# Supplementary material for: Outcomes and Complications from a Randomized Controlled Study Comparing Conventional Stent Placement Versus No Stent Placement after Ureteroscopy for Distal Ureteric Calculus < 1 cm
Source: J Clin Med. 2022 Nov 28;11(23):7023. doi: 10.3390/jcm11237023 (PMC9740435; doi:10.3390/jcm11237023)
Supplement: Supplementary file 1 [file jcm-11-07023-s001.zip]

Archive with 1 entries (1 files):
- jcm-2045752-supplementary.pdf
